# Supplementary material for: Rab GTPase Prenylation Hierarchy and Its Potential Role in Choroideremia Disease
Source: PLoS One. 2013 Dec 16;8(12):e81758. doi: 10.1371/journal.pone.0081758 (PMC3864799; doi:10.1371/journal.pone.0081758)
Supplement: Table S2 — Raw mass spectrometry data of the time resolved in vitro prenylation experiment. (XLS) [file pone.0081758.s005.xls]

## Sheet: Table with unique spectra and u
Prenylation-VarCAM_C-time-course, Samples report created on 08/15/2013
Experiment: Prenylation-VarCAM_C-time-course
	Peak List Generator: unknown
		Version: unknown
		Charge States Calculated: unknown
		Deisotoped: unknown
		Textual Annotation: unknown
	Database Set: 1 Database
		Database Name: the uniprot-human_complete_and_tryp20111003 database
			Version: unknown
			Taxonomy: All Entries
			Number of Proteins: 56939
		Does database contain common contaminants?: unknown
	Search Engine Set: 1 Search Engine
		Search Engine: Mascot
			Version: Mascot
			Samples: All Samples
			Fragment Tolerance: 0.80 Da (Monoisotopic)
			Parent Tolerance: 20 PPM (Monoisotopic)
			Fixed Modifications:
			Variable Modifications: +1 on NQ (Deamidation), +16 on M (Oxidation), +57 on C (Carbamidomethyl)
			Database: the uniprot-human_complete_and_tryp20111003 database (unknown version, 56939 entries)
			Digestion Enzyme: Trypsin
			Max Missed Cleavages: 2
			Probability Model:
				File Name: Biotin-0.raw (F067681): Peptide Prophet with Delta Mass Correction [+2 and below,+3,+4,+5,+6,+7,+8 and above]
				File Name: Biotin-0.raw (F067686): Peptide Prophet with Delta Mass Correction [+2 and below,+3,+4,+5,+6,+7,+8 and above]
				File Name: Biotin-0-20110808.raw (F067687): Peptide Prophet with Delta Mass Correction [+2 and below,+3,+4,+5,+6,+7,+8 and above]
				File Name: Biotin-0-20110808.raw (F067688): Peptide Prophet with Delta Mass Correction [+2 and below,+3,+4,+5,+6,+7,+8 and above]
				File Name: Biotin-0-20110907.raw (F067689): Peptide Prophet with Delta Mass Correction [+2 and below,+3,+4,+5,+6,+7,+8 and above]
				File Name: Biotin-0-20110907.raw (F067690): Peptide Prophet with Delta Mass Correction [+2 and below,+3,+4,+5,+6,+7,+8 and above]
				File Name: Biotin-1.raw (F067691): Peptide Prophet with Delta Mass Correction [+2 and below,+3,+4,+5,+6,+7,+8 and above]
				File Name: Biotin-1.raw (F067692): Peptide Prophet with Delta Mass Correction [+2 and below,+3,+4,+5,+6,+7,+8 and above]
				File Name: Biotin-1-20110808.raw (F067693): Peptide Prophet with Delta Mass Correction [+2 and below,+3,+4,+5,+6,+7,+8 and above]
				File Name: Biotin-1-20110808.raw (F067694): Peptide Prophet with Delta Mass Correction [+2 and below,+3,+4,+5,+6,+7,+8 and above]
				File Name: Biotin-1-20110907.raw (F067695): Peptide Prophet with Delta Mass Correction [+2 and below,+3,+4,+5,+6,+7,+8 and above]
				File Name: Biotin-1-20110907.raw (F067696): Peptide Prophet with Delta Mass Correction [+2 and below,+3,+4,+5,+6,+7,+8 and above]
				File Name: Biotin-5.raw (F067697): Peptide Prophet with Delta Mass Correction [+2 and below,+3,+4,+5,+6,+7,+8 and above]
				File Name: Biotin-5.raw (F067698): Peptide Prophet with Delta Mass Correction [+2 and below,+3,+4,+5,+6,+7,+8 and above]
				File Name: Biotin-5-20110808.raw (F067699): Peptide Prophet with Delta Mass Correction [+2 and below,+3,+4,+5,+6,+7,+8 and above]
				File Name: Biotin-5-20110808.raw (F067700): Peptide Prophet with Delta Mass Correction [+2 and below,+3,+4,+5,+6,+7,+8 and above]
				File Name: Biotin-5-20110907.raw (F067701): Peptide Prophet with Delta Mass Correction [+2 and below,+3,+4,+5,+6,+7,+8 and above]
				File Name: Biotin-5-20110907.raw (F067702): Peptide Prophet with Delta Mass Correction [+2 and below,+3,+4,+5,+6,+7,+8 and above]
				File Name: Biotin-7-20110808.raw (F067703): Peptide Prophet with Delta Mass Correction [+2 and below,+3,+4,+5,+6,+7 and above]
				File Name: Biotin-7-20110808.raw (F067704): Peptide Prophet with Delta Mass Correction [+2 and below,+3,+4,+5,+6,+7,+8 and above]
				File Name: Biotin-7-20110907.raw (F067705): Peptide Prophet with Delta Mass Correction [+2 and below,+3,+4,+5,+6,+7,+8 and above]
				File Name: Biotin-7-20110907.raw (F067706): Peptide Prophet with Delta Mass Correction [+2 and below,+3,+4,+5,+6,+7,+8 and above]
				File Name: Ctl-0.raw (F067707): Peptide Prophet with Delta Mass Correction [+2 and below,+3,+4,+5,+6,+7,+8 and above]
				File Name: Ctl-0.raw (F067708): Peptide Prophet with Delta Mass Correction [+2 and below,+3,+4,+5,+6,+7,+8 and above]
				File Name: Ctl-0-20110808.raw (F067709): Peptide Prophet with Delta Mass Correction [+2 and below,+3,+4,+5,+6,+7,+8 and above]
				File Name: Ctl-0-20110808.raw (F067710): Peptide Prophet with Delta Mass Correction [+2 and below,+3,+4,+5,+6,+7,+8 and above]
				File Name: Ctl-0-20110907.raw (F067711): Peptide Prophet with Delta Mass Correction [+2 and below,+3,+4,+5,+6,+7,+8 and above]
				File Name: Ctl-0-20110907.raw (F067712): Peptide Prophet with Delta Mass Correction [+2 and below,+3,+4,+5,+6,+7,+8 and above]
				File Name: Ctl-1.raw (F067713): Peptide Prophet with Delta Mass Correction [+2 and below,+3,+4,+5,+6,+7,+8 and above]
				File Name: Ctl-1.raw (F067714): Peptide Prophet with Delta Mass Correction [+2 and below,+3,+4,+5,+6,+7,+8 and above]
				File Name: Ctl-1-20110808.raw (F067715): Peptide Prophet with Delta Mass Correction [+2 and below,+3,+4,+5,+6,+7,+8 and above]
				File Name: Ctl-1-20110808.raw (F067716): Peptide Prophet with Delta Mass Correction [+2 and below,+3,+4,+5,+6,+7,+8 and above]
				File Name: Ctl-1-20110907.raw (F067717): Peptide Prophet with Delta Mass Correction [+2 and below,+3,+4,+5,+6,+7,+8 and above]
				File Name: Ctl-1-20110907.raw (F067718): Peptide Prophet with Delta Mass Correction [+2 and below,+3,+4,+5,+6,+7,+8 and above]
				File Name: Ctl-5.raw (F067719): Peptide Prophet with Delta Mass Correction [+2 and below,+3,+4,+5,+6,+7,+8 and above]
				File Name: Ctl-5.raw (F067720): Peptide Prophet with Delta Mass Correction [+2 and below,+3,+4,+5,+6,+7,+8 and above]
				File Name: Ctl-5-20110808.raw (F067721): Peptide Prophet with Delta Mass Correction [+2 and below,+3,+4,+5,+6,+7,+8 and above]
				File Name: Ctl-5-20110808.raw (F067722): Peptide Prophet with Delta Mass Correction [+2 and below,+3,+4,+5,+6,+7,+8 and above]
				File Name: Ctl-5-20110907.raw (F067723): Peptide Prophet with Delta Mass Correction [+2 and below,+3,+4,+5,+6,+7,+8 and above]
				File Name: Ctl-5-20110907.raw (F067724): Peptide Prophet with Delta Mass Correction [+2 and below,+3,+4,+5,+6,+7,+8 and above]
				File Name: Ctl-7-20110808.raw (F067725): Peptide Prophet with Delta Mass Correction [+2 and below,+3,+4,+5,+6,+7,+8 and above]
				File Name: Ctl-7-20110808.raw (F067726): Peptide Prophet with Delta Mass Correction [+2 and below,+3,+4,+5,+6,+7,+8 and above]
				File Name: Ctl-7-20110907.raw (F067727): Peptide Prophet with Delta Mass Correction [+2 and below,+3,+4,+5,+6,+7,+8 and above]
				File Name: Ctl-7-20110907.raw (F067728): Peptide Prophet with Delta Mass Correction [+2 and below,+3,+4,+5,+6,+7,+8 and above]
	Scaffold: Version: Scaffold_4.0.7
		Modification Metadata Set: Unknown modifications
			Source: Unknown
			Comment:
		Protein Grouping Strategy: Experiment-wide grouping with binary peptide-protein weights
		Peptide Thresholds: 95.0% minimum
		Protein Thresholds: 99.0% minimum and 2 peptides minimum
		Peptide FDR: 0.0% (Decoy)
		Protein FDR: 0.1% (Decoy)
		GO Annotation Source(s): Unknown
Prenylation-time-course	Displaying:Exclusive Unique Spectrum Count								Biotin-0	Biotin-0	Biotin-0	Biotin-5	Biotin-5	Biotin-5	Control-0	Control-0	Control-0	Control-5	Control-5	Control-5
#	Visible?	Starred?	Identified Proteins (48/916)	Accession Number	Molecular Weight	Protein Grouping Ambiguity	Quantitative Variance	Taxonomy	Biotin-t0-1	Biotin-t0-2	Biotin-t0-3	Biotin-t5-1	Biotin-t5-2	Biotin-t5-3	Control-t0-1	Control-t0-2	Control-t0-3	Control-t5-1	Control-t5-2	Control-t5-3
1	TRUE	Empty	Uncharacterized protein OS=Homo sapiens GN=RAB5C PE=4 SV=1	F8W1H5 (+1)	27 kDa	TRUE		Homo sapiens	44	37	30	34	32	23	0	0	0	0	0	0
2	TRUE	Empty	Ras-related protein Rab-1B OS=Homo sapiens GN=RAB1B PE=1 SV=1	Q9H0U4	22 kDa	TRUE		Homo sapiens	32	30	26	23	21	18	3	2	0	0	0	0
3	TRUE	Empty	Ras-related protein Rab-14 OS=Homo sapiens GN=RAB14 PE=1 SV=4	P61106	24 kDa	TRUE		Homo sapiens	52	56	44	31	23	27	0	0	0	0	0	0
4	TRUE	Empty	Ras-related protein Rab-11B OS=Homo sapiens GN=RAB11B PE=1 SV=4	Q15907	24 kDa	TRUE		Homo sapiens	33	30	24	24	19	18	0	0	0	0	0	0
5	TRUE	Empty	Ras-related protein Rab-5B OS=Homo sapiens GN=RAB5B PE=1 SV=1	P61020	24 kDa	TRUE		Homo sapiens	27	21	14	15	16	11	0	0	0	0	0	0
6	TRUE	Empty	Ras-related protein Rab-2A OS=Homo sapiens GN=RAB2A PE=1 SV=1	P61019	24 kDa	TRUE		Homo sapiens	40	32	29	29	21	21	0	0	0	0	0	0
7	TRUE	Empty	Ras-related protein Rab-1A OS=Homo sapiens GN=RAB1A PE=1 SV=3	P62820	23 kDa	TRUE		Homo sapiens	18	19	15	15	11	10	0	0	0	0	0	0
8	TRUE	Empty	Ras-related protein Rab-5A OS=Homo sapiens GN=RAB5A PE=1 SV=2	P20339	24 kDa	TRUE		Homo sapiens	16	17	14	9	12	9	0	0	0	0	0	0
9	TRUE	Empty	Ras-related protein Rab-7a OS=Homo sapiens GN=RAB7A PE=1 SV=1	P51149	23 kDa			Homo sapiens	45	33	30	18	17	17	0	0	0	0	0	0
10	TRUE	Empty	Ras-related protein Rab-6A OS=Homo sapiens GN=RAB6A PE=1 SV=3	P20340	24 kDa	TRUE		Homo sapiens	26	18	21	8	9	9	0	0	0	0	0	0
11	TRUE	Empty	Ras-related protein Rab-11A OS=Homo sapiens GN=RAB11A PE=1 SV=3	P62491	24 kDa	TRUE		Homo sapiens	14	5	7	11	6	4	0	0	0	0	0	0
13	TRUE	Empty	Ras-related protein Rab-21 OS=Homo sapiens GN=RAB21 PE=1 SV=3	Q9UL25	24 kDa			Homo sapiens	22	20	20	14	15	13	0	0	0	0	0	0
14	TRUE	Empty	Uncharacterized protein OS=Homo sapiens GN=RAB34 PE=3 SV=2	A8MYQ9 (+1)	29 kDa	TRUE		Homo sapiens	26	18	15	14	3	7	0	0	0	0	0	0
15	TRUE	Empty	Uncharacterized protein OS=Homo sapiens GN=RAB6A PE=3 SV=1	F5H668	20 kDa	TRUE		Homo sapiens	0	7	4	0	0	0	0	0	0	0	0	0
16	TRUE	Empty	Ras-related protein Rab-32 OS=Homo sapiens GN=RAB32 PE=1 SV=3	Q13637	25 kDa	TRUE		Homo sapiens	20	25	21	10	5	7	0	0	0	0	0	0
17	TRUE	Empty	Ras-related protein Rab-3C OS=Homo sapiens GN=RAB3C PE=2 SV=1	Q96E17	26 kDa	TRUE		Homo sapiens	11	15	11	9	16	8	0	0	0	0	0	0
18	TRUE	Empty	Ras-related protein Rab-10 OS=Homo sapiens GN=RAB10 PE=1 SV=1	P61026	23 kDa	TRUE		Homo sapiens	20	17	15	17	5	11	0	0	0	0	0	0
19	TRUE	Empty	Ras-related protein Rab-18 OS=Homo sapiens GN=RAB18 PE=1 SV=1	Q9NP72	23 kDa			Homo sapiens	21	18	16	14	10	13	0	0	0	0	0	0
20	TRUE	Empty	Ras-related protein Rab-31 OS=Homo sapiens GN=RAB31 PE=1 SV=1	Q13636	22 kDa	TRUE		Homo sapiens	22	17	19	3	4	5	0	0	0	0	0	0
21	TRUE	Empty	Ras-related protein Rab-9A OS=Homo sapiens GN=RAB9A PE=1 SV=1	P51151	23 kDa			Homo sapiens	22	24	15	4	2	4	0	0	0	0	0	0
22	TRUE	Empty	Ras-related protein Rab-35 OS=Homo sapiens GN=RAB35 PE=1 SV=1	Q15286	23 kDa	TRUE		Homo sapiens	13	15	13	2	2	2	0	0	0	0	0	0
23	TRUE	Empty	Ras-related protein Rab-23 OS=Homo sapiens GN=RAB23 PE=1 SV=1	Q9ULC3	27 kDa			Homo sapiens	19	6	15	15	6	7	0	0	0	0	0	0
24	TRUE	Empty	Ras-related protein Rab-3D OS=Homo sapiens GN=RAB3D PE=1 SV=1	O95716	24 kDa	TRUE		Homo sapiens	16	7	9	12	8	9	0	0	0	0	0	0
25	TRUE	Empty	Ras-related protein Rab-22A OS=Homo sapiens GN=RAB22A PE=1 SV=2	Q9UL26	22 kDa	TRUE		Homo sapiens	11	11	10	10	5	7	0	0	0	0	0	0
26	TRUE	Empty	Ras-related protein Rab-27B OS=Homo sapiens GN=RAB27B PE=1 SV=4	O00194	25 kDa	TRUE		Homo sapiens	7	11	11	8	10	10	0	0	0	0	0	0
27	TRUE	Empty	Ras-related protein Rab-27A OS=Homo sapiens GN=RAB27A PE=1 SV=3	P51159	25 kDa	TRUE		Homo sapiens	11	3	6	12	9	6	0	0	0	0	0	0
28	TRUE	Empty	Ras-related protein Rab-2B OS=Homo sapiens GN=RAB2B PE=1 SV=1	Q8WUD1	24 kDa	TRUE		Homo sapiens	9	6	7	7	7	4	0	0	0	0	0	0
29	TRUE	Empty	Ras-related protein Rab-12 OS=Homo sapiens GN=RAB12 PE=1 SV=3	Q6IQ22	27 kDa	TRUE		Homo sapiens	9	4	6	6	4	5	0	0	0	0	0	0
30	TRUE	Empty	Uncharacterized protein OS=Homo sapiens GN=RAB38 PE=3 SV=1	E7ENT2 (+1)	24 kDa	TRUE		Homo sapiens	8	4	0	3	6	3	0	0	0	0	0	0
31	TRUE	Empty	Ras-related protein Rab-24 OS=Homo sapiens GN=RAB24 PE=1 SV=1	Q969Q5	23 kDa			Homo sapiens	10	13	8	4	2	2	0	0	0	0	0	0
32	TRUE	Empty	Ras-related protein Rab-13 OS=Homo sapiens GN=RAB13 PE=1 SV=1	P51153	23 kDa	TRUE		Homo sapiens	10	6	6	4	2	3	0	0	0	0	0	0
33	TRUE	Empty	Ras-related protein Rab-4B OS=Homo sapiens GN=RAB4B PE=1 SV=1	P61018	24 kDa	TRUE		Homo sapiens	8	6	6	3	0	2	0	0	0	0	0	0
34	TRUE	Empty	Ras-related protein Rab-3B OS=Homo sapiens GN=RAB3B PE=1 SV=2	P20337	25 kDa	TRUE		Homo sapiens	8	6	6	4	0	4	0	0	0	0	0	0
35	TRUE	Empty	Ras-related protein Rab-7L1 OS=Homo sapiens GN=RAB7L1 PE=1 SV=1	O14966	23 kDa	TRUE		Homo sapiens	9	4	5	5	3	3	0	0	0	0	0	0
36	TRUE	Empty	Uncharacterized protein OS=Homo sapiens GN=RAB4A PE=3 SV=1	C9JZA1 (+1)	24 kDa	TRUE		Homo sapiens	12	6	3	2	0	2	0	0	0	0	0	0
37	TRUE	Empty	Ras-related protein Rab-8A OS=Homo sapiens GN=RAB8A PE=1 SV=1	P61006	24 kDa	TRUE		Homo sapiens	10	4	6	0	0	0	0	0	0	0	0	0
38	TRUE	Empty	Putative Ras-related protein Rab-42 OS=Homo sapiens GN=RAB42 PE=5 SV=1	Q8N4Z0	11 kDa			Homo sapiens	10	0	5	5	0	7	0	0	0	0	0	0
39	TRUE	Empty	Putative Rab-43-like protein ENSP00000330714 OS=Homo sapiens PE=5 SV=3	A6NDJ8 (+1)	20 kDa	TRUE		Homo sapiens	7	2	4	2	0	0	0	0	0	0	0	0
40	TRUE	Empty	Ras-related protein Rab-20 OS=Homo sapiens GN=RAB20 PE=1 SV=1	Q9NX57	26 kDa			Homo sapiens	5	0	4	6	3	3	0	0	0	0	0	0
41	TRUE	Empty	Ras-related protein Rab-30 OS=Homo sapiens GN=RAB30 PE=1 SV=2	Q15771	23 kDa	TRUE		Homo sapiens	5	4	6	0	0	2	0	0	0	0	0	0
42	TRUE	Empty	Ras-related protein Rab-3A OS=Homo sapiens GN=RAB3A PE=1 SV=1	P20336	25 kDa	TRUE		Homo sapiens	5	5	3	5	0	3	0	0	0	0	0	0
43	TRUE	Empty	Ras-related protein Rab-6B OS=Homo sapiens GN=RAB6B PE=1 SV=1	Q9NRW1	23 kDa	TRUE		Homo sapiens	2	3	2	2	0	0	0	0	0	0	0	0
45	TRUE	Empty	Ras-related protein Rab-33B OS=Homo sapiens GN=RAB33B PE=1 SV=1	Q9H082	26 kDa			Homo sapiens	2	4	0	0	0	0	0	0	0	0	0	0
46	TRUE	Empty	Ras-related protein Rab-26 OS=Homo sapiens GN=RAB26 PE=1 SV=3	Q9ULW5	28 kDa			Homo sapiens	2	0	2	0	0	0	0	0	0	0	0	0
47	TRUE	Empty	Ras-related protein Rab-8B OS=Homo sapiens GN=RAB8B PE=1 SV=2	Q92930	24 kDa	TRUE		Homo sapiens	0	4	0	0	0	0	0	0	0	0	0	0
Prenylation-time-course	Displaying:Exclusive Unique Peptide Count								Biotin-0	Biotin-0	Biotin-0	Biotin-5	Biotin-5	Biotin-5	Control-0	Control-0	Control-0	Control-5	Control-5	Control-5
#	Visible?	Starred?	Identified Proteins (48/916)	Accession Number	Molecular Weight	Protein Grouping Ambiguity	Quantitative Variance	Taxonomy	Biotin-t0-1	Biotin-t0-2	Biotin-t0-3	Biotin-t5-1	Biotin-t5-2	Biotin-t5-3	Control-t0-1	Control-t0-2	Control-t0-3	Control-t5-1	Control-t5-2	Control-t5-3
1	TRUE	Empty	Uncharacterized protein OS=Homo sapiens GN=RAB5C PE=4 SV=1	F8W1H5 (+1)	27 kDa	TRUE		Homo sapiens	12	15	12	12	13	12	0	0	0	0	0	0
2	TRUE	Empty	Ras-related protein Rab-1B OS=Homo sapiens GN=RAB1B PE=1 SV=1	Q9H0U4	22 kDa	TRUE		Homo sapiens	16	16	17	12	14	11	3	2	0	0	0	0
3	TRUE	Empty	Ras-related protein Rab-14 OS=Homo sapiens GN=RAB14 PE=1 SV=4	P61106	24 kDa	TRUE		Homo sapiens	19	23	19	15	16	16	0	0	0	0	0	0
4	TRUE	Empty	Ras-related protein Rab-11B OS=Homo sapiens GN=RAB11B PE=1 SV=4	Q15907	24 kDa	TRUE		Homo sapiens	16	17	13	14	12	12	0	0	0	0	0	0
5	TRUE	Empty	Ras-related protein Rab-5B OS=Homo sapiens GN=RAB5B PE=1 SV=1	P61020	24 kDa	TRUE		Homo sapiens	9	9	7	5	8	6	0	0	0	0	0	0
6	TRUE	Empty	Ras-related protein Rab-2A OS=Homo sapiens GN=RAB2A PE=1 SV=1	P61019	24 kDa	TRUE		Homo sapiens	16	18	17	13	11	12	0	0	0	0	0	0
7	TRUE	Empty	Ras-related protein Rab-1A OS=Homo sapiens GN=RAB1A PE=1 SV=3	P62820	23 kDa	TRUE		Homo sapiens	7	10	6	4	4	4	0	0	0	0	0	0
8	TRUE	Empty	Ras-related protein Rab-5A OS=Homo sapiens GN=RAB5A PE=1 SV=2	P20339	24 kDa	TRUE		Homo sapiens	7	8	7	6	6	5	0	0	0	0	0	0
9	TRUE	Empty	Ras-related protein Rab-7a OS=Homo sapiens GN=RAB7A PE=1 SV=1	P51149	23 kDa			Homo sapiens	20	18	19	13	13	15	0	0	0	0	0	0
10	TRUE	Empty	Ras-related protein Rab-6A OS=Homo sapiens GN=RAB6A PE=1 SV=3	P20340	24 kDa	TRUE		Homo sapiens	13	11	11	6	8	8	0	0	0	0	0	0
11	TRUE	Empty	Ras-related protein Rab-11A OS=Homo sapiens GN=RAB11A PE=1 SV=3	P62491	24 kDa	TRUE		Homo sapiens	4	2	4	4	2	2	0	0	0	0	0	0
13	TRUE	Empty	Ras-related protein Rab-21 OS=Homo sapiens GN=RAB21 PE=1 SV=3	Q9UL25	24 kDa			Homo sapiens	10	13	14	9	9	9	0	0	0	0	0	0
14	TRUE	Empty	Uncharacterized protein OS=Homo sapiens GN=RAB34 PE=3 SV=2	A8MYQ9 (+1)	29 kDa	TRUE		Homo sapiens	17	13	12	10	3	7	0	0	0	0	0	0
15	TRUE	Empty	Uncharacterized protein OS=Homo sapiens GN=RAB6A PE=3 SV=1	F5H668	20 kDa	TRUE		Homo sapiens	0	3	2	0	0	0	0	0	0	0	0	0
16	TRUE	Empty	Ras-related protein Rab-32 OS=Homo sapiens GN=RAB32 PE=1 SV=3	Q13637	25 kDa	TRUE		Homo sapiens	11	16	14	8	5	7	0	0	0	0	0	0
17	TRUE	Empty	Ras-related protein Rab-3C OS=Homo sapiens GN=RAB3C PE=2 SV=1	Q96E17	26 kDa	TRUE		Homo sapiens	7	9	9	6	11	7	0	0	0	0	0	0
18	TRUE	Empty	Ras-related protein Rab-10 OS=Homo sapiens GN=RAB10 PE=1 SV=1	P61026	23 kDa	TRUE		Homo sapiens	8	8	7	8	5	7	0	0	0	0	0	0
19	TRUE	Empty	Ras-related protein Rab-18 OS=Homo sapiens GN=RAB18 PE=1 SV=1	Q9NP72	23 kDa			Homo sapiens	12	13	12	9	9	10	0	0	0	0	0	0
20	TRUE	Empty	Ras-related protein Rab-31 OS=Homo sapiens GN=RAB31 PE=1 SV=1	Q13636	22 kDa	TRUE		Homo sapiens	11	10	9	3	4	5	0	0	0	0	0	0
21	TRUE	Empty	Ras-related protein Rab-9A OS=Homo sapiens GN=RAB9A PE=1 SV=1	P51151	23 kDa			Homo sapiens	12	15	11	3	2	4	0	0	0	0	0	0
22	TRUE	Empty	Ras-related protein Rab-35 OS=Homo sapiens GN=RAB35 PE=1 SV=1	Q15286	23 kDa	TRUE		Homo sapiens	7	8	7	2	2	2	0	0	0	0	0	0
23	TRUE	Empty	Ras-related protein Rab-23 OS=Homo sapiens GN=RAB23 PE=1 SV=1	Q9ULC3	27 kDa			Homo sapiens	11	5	11	10	5	5	0	0	0	0	0	0
24	TRUE	Empty	Ras-related protein Rab-3D OS=Homo sapiens GN=RAB3D PE=1 SV=1	O95716	24 kDa	TRUE		Homo sapiens	9	5	6	7	6	5	0	0	0	0	0	0
25	TRUE	Empty	Ras-related protein Rab-22A OS=Homo sapiens GN=RAB22A PE=1 SV=2	Q9UL26	22 kDa	TRUE		Homo sapiens	7	8	6	7	5	6	0	0	0	0	0	0
26	TRUE	Empty	Ras-related protein Rab-27B OS=Homo sapiens GN=RAB27B PE=1 SV=4	O00194	25 kDa	TRUE		Homo sapiens	6	9	9	7	9	8	0	0	0	0	0	0
27	TRUE	Empty	Ras-related protein Rab-27A OS=Homo sapiens GN=RAB27A PE=1 SV=3	P51159	25 kDa	TRUE		Homo sapiens	8	3	5	7	6	4	0	0	0	0	0	0
28	TRUE	Empty	Ras-related protein Rab-2B OS=Homo sapiens GN=RAB2B PE=1 SV=1	Q8WUD1	24 kDa	TRUE		Homo sapiens	6	5	6	5	5	4	0	0	0	0	0	0
29	TRUE	Empty	Ras-related protein Rab-12 OS=Homo sapiens GN=RAB12 PE=1 SV=3	Q6IQ22	27 kDa	TRUE		Homo sapiens	8	4	6	6	4	5	0	0	0	0	0	0
30	TRUE	Empty	Uncharacterized protein OS=Homo sapiens GN=RAB38 PE=3 SV=1	E7ENT2 (+1)	24 kDa	TRUE		Homo sapiens	5	3	0	2	5	2	0	0	0	0	0	0
31	TRUE	Empty	Ras-related protein Rab-24 OS=Homo sapiens GN=RAB24 PE=1 SV=1	Q969Q5	23 kDa			Homo sapiens	8	10	7	4	2	2	0	0	0	0	0	0
32	TRUE	Empty	Ras-related protein Rab-13 OS=Homo sapiens GN=RAB13 PE=1 SV=1	P51153	23 kDa	TRUE		Homo sapiens	6	5	5	4	2	3	0	0	0	0	0	0
33	TRUE	Empty	Ras-related protein Rab-4B OS=Homo sapiens GN=RAB4B PE=1 SV=1	P61018	24 kDa	TRUE		Homo sapiens	7	6	6	3	0	2	0	0	0	0	0	0
34	TRUE	Empty	Ras-related protein Rab-3B OS=Homo sapiens GN=RAB3B PE=1 SV=2	P20337	25 kDa	TRUE		Homo sapiens	5	5	5	2	0	2	0	0	0	0	0	0
35	TRUE	Empty	Ras-related protein Rab-7L1 OS=Homo sapiens GN=RAB7L1 PE=1 SV=1	O14966	23 kDa	TRUE		Homo sapiens	5	4	4	3	3	3	0	0	0	0	0	0
36	TRUE	Empty	Uncharacterized protein OS=Homo sapiens GN=RAB4A PE=3 SV=1	C9JZA1 (+1)	24 kDa	TRUE		Homo sapiens	8	6	3	2	0	2	0	0	0	0	0	0
37	TRUE	Empty	Ras-related protein Rab-8A OS=Homo sapiens GN=RAB8A PE=1 SV=1	P61006	24 kDa	TRUE		Homo sapiens	6	3	3	0	0	0	0	0	0	0	0	0
38	TRUE	Empty	Putative Ras-related protein Rab-42 OS=Homo sapiens GN=RAB42 PE=5 SV=1	Q8N4Z0	11 kDa			Homo sapiens	5	0	3	2	0	5	0	0	0	0	0	0
39	TRUE	Empty	Putative Rab-43-like protein ENSP00000330714 OS=Homo sapiens PE=5 SV=3	A6NDJ8 (+1)	20 kDa	TRUE		Homo sapiens	7	2	4	2	0	0	0	0	0	0	0	0
40	TRUE	Empty	Ras-related protein Rab-20 OS=Homo sapiens GN=RAB20 PE=1 SV=1	Q9NX57	26 kDa			Homo sapiens	5	0	4	6	2	3	0	0	0	0	0	0
41	TRUE	Empty	Ras-related protein Rab-30 OS=Homo sapiens GN=RAB30 PE=1 SV=2	Q15771	23 kDa	TRUE		Homo sapiens	4	4	5	0	0	2	0	0	0	0	0	0
42	TRUE	Empty	Ras-related protein Rab-3A OS=Homo sapiens GN=RAB3A PE=1 SV=1	P20336	25 kDa	TRUE		Homo sapiens	4	5	3	4	0	2	0	0	0	0	0	0
43	TRUE	Empty	Ras-related protein Rab-6B OS=Homo sapiens GN=RAB6B PE=1 SV=1	Q9NRW1	23 kDa	TRUE		Homo sapiens	2	2	2	2	0	0	0	0	0	0	0	0
45	TRUE	Empty	Ras-related protein Rab-33B OS=Homo sapiens GN=RAB33B PE=1 SV=1	Q9H082	26 kDa			Homo sapiens	2	3	0	0	0	0	0	0	0	0	0	0
46	TRUE	Empty	Ras-related protein Rab-26 OS=Homo sapiens GN=RAB26 PE=1 SV=3	Q9ULW5	28 kDa			Homo sapiens	2	0	2	0	0	0	0	0	0	0	0	0
47	TRUE	Empty	Ras-related protein Rab-8B OS=Homo sapiens GN=RAB8B PE=1 SV=2	Q92930	24 kDa	TRUE		Homo sapiens	0	3	0	0	0	0	0	0	0	0	0	0
