# Supplementary material for: Rab GTPase Prenylation Hierarchy and Its Potential Role in Choroideremia Disease
Source: PLoS One. 2013 Dec 16;8(12):e81758. doi: 10.1371/journal.pone.0081758 (PMC3864799; doi:10.1371/journal.pone.0081758)
Supplement: Table S3 — Normalization and quantification of the time resolved in vitro prenylation experiment data. (XLSX) [file pone.0081758.s006.xlsx]

## Sheet: Raw data
#Prenylation-VarCAM_C-time-course_all
Prenylation-VarCAM_C-time-course_all	Displaying:Unweighted Spectrum Count								Biotin-0	Biotin-0	Biotin-0	Biotin-1	Biotin-1	Biotin-1	Biotin-5	Biotin-5	Biotin-5	Biotin-7	Biotin-7
#	Visible?	Starred?	Identified Proteins (916)	Accession Number	Molecular Weight	Protein Grouping Ambiguity	Quantitative Variance	Taxonomy	Biotin-t0-1	Biotin-t0-2	Biotin-t0-3	Biotin-t1-1	Biotin-t1-2	Biotin-t1-3	Biotin-t5-1	Biotin-t5-2	Biotin-t5-3	Biotin-t7-2	Biotin-t7-3
1	TRUE	FALSE	Uncharacterized protein OS=Homo sapiens GN=RAB5C PE=4 SV=1	F8W1H5 (+1)	27 kDa	TRUE		Homo sapiens	273	256	203	274	239	220	195	148	117	15	27
2	TRUE	FALSE	Ras-related protein Rab-1B OS=Homo sapiens GN=RAB1B PE=1 SV=1	Q9H0U4	22 kDa	TRUE		Homo sapiens	212	196	177	200	192	174	106	63	68	13	33
3	TRUE	FALSE	Ras-related protein Rab-14 OS=Homo sapiens GN=RAB14 PE=1 SV=4	P61106	24 kDa	TRUE		Homo sapiens	121	142	99	103	114	88	44	31	37	8	18
4	TRUE	FALSE	Ras-related protein Rab-11B OS=Homo sapiens GN=RAB11B PE=1 SV=4	Q15907	24 kDa	TRUE		Homo sapiens	123	65	79	98	86	88	47	41	34	11	16
5	TRUE	FALSE	Ras-related protein Rab-5B OS=Homo sapiens GN=RAB5B PE=1 SV=1	P61020	24 kDa	TRUE		Homo sapiens	115	123	92	104	117	100	34	34	24	7	7
6	TRUE	FALSE	Ras-related protein Rab-2A OS=Homo sapiens GN=RAB2A PE=1 SV=1	P61019	24 kDa	TRUE		Homo sapiens	86	65	49	77	69	55	42	34	31	9	16
7	TRUE	FALSE	Ras-related protein Rab-1A OS=Homo sapiens GN=RAB1A PE=1 SV=3	P62820	23 kDa	TRUE		Homo sapiens	178	182	150	172	175	141	96	62	65	0	29
8	TRUE	FALSE	Ras-related protein Rab-5A OS=Homo sapiens GN=RAB5A PE=1 SV=2	P20339	24 kDa	TRUE		Homo sapiens	72	95	57	75	90	56	24	35	17	5	8
9	TRUE	FALSE	Ras-related protein Rab-7a OS=Homo sapiens GN=RAB7A PE=1 SV=1	P51149	23 kDa			Homo sapiens	77	62	54	64	55	50	23	21	20	4	12
10	TRUE	FALSE	Ras-related protein Rab-6A OS=Homo sapiens GN=RAB6A PE=1 SV=3	P20340	24 kDa	TRUE		Homo sapiens	71	72	56	78	53	57	19	14	18	0	8
11	TRUE	FALSE	Ras-related protein Rab-11A OS=Homo sapiens GN=RAB11A PE=1 SV=3	P62491	24 kDa	TRUE		Homo sapiens	125	62	56	119	98	70	54	53	33	15	19
12	TRUE	FALSE	Ras-related protein Rab-21 OS=Homo sapiens GN=RAB21 PE=1 SV=3	Q9UL25	24 kDa			Homo sapiens	31	32	27	33	35	29	22	19	17	4	5
13	TRUE	FALSE	Uncharacterized protein OS=Homo sapiens GN=RAB34 PE=3 SV=2	A8MYQ9 (+1)	29 kDa	TRUE		Homo sapiens	59	36	33	53	32	27	17	4	8	0	3
14	TRUE	FALSE	Uncharacterized protein OS=Homo sapiens GN=RAB6A PE=3 SV=1	F5H668	20 kDa	TRUE		Homo sapiens	0	72	53	0	0	59	0	0	0	0	0
15	TRUE	FALSE	Ras-related protein Rab-32 OS=Homo sapiens GN=RAB32 PE=1 SV=3	Q13637	25 kDa	TRUE		Homo sapiens	31	39	32	31	28	27	13	5	9	0	4
16	TRUE	FALSE	Ras-related protein Rab-3C OS=Homo sapiens GN=RAB3C PE=2 SV=1	Q96E17	26 kDa	TRUE		Homo sapiens	29	44	24	29	49	25	20	31	13	6	8
17	TRUE	FALSE	Ras-related protein Rab-10 OS=Homo sapiens GN=RAB10 PE=1 SV=1	P61026	23 kDa	TRUE		Homo sapiens	44	41	36	40	34	34	32	16	18	0	11
18	TRUE	FALSE	Ras-related protein Rab-18 OS=Homo sapiens GN=RAB18 PE=1 SV=1	Q9NP72	23 kDa			Homo sapiens	30	32	26	22	19	27	17	11	15	0	9
19	TRUE	FALSE	Ras-related protein Rab-31 OS=Homo sapiens GN=RAB31 PE=1 SV=1	Q13636	22 kDa	TRUE		Homo sapiens	30	37	32	17	22	25	5	6	5	0	4
20	TRUE	FALSE	Ras-related protein Rab-9A OS=Homo sapiens GN=RAB9A PE=1 SV=1	P51151	23 kDa			Homo sapiens	26	30	16	25	18	17	7	2	5	0	0
21	TRUE	FALSE	Ras-related protein Rab-35 OS=Homo sapiens GN=RAB35 PE=1 SV=1	Q15286	23 kDa	TRUE		Homo sapiens	33	37	29	28	27	29	12	12	7	0	5
22	TRUE	FALSE	Ras-related protein Rab-23 OS=Homo sapiens GN=RAB23 PE=1 SV=1	Q9ULC3	27 kDa			Homo sapiens	26	8	16	21	15	12	20	7	7	0	3
23	TRUE	FALSE	Ras-related protein Rab-3D OS=Homo sapiens GN=RAB3D PE=1 SV=1	O95716	24 kDa	TRUE		Homo sapiens	43	23	23	42	29	24	30	23	18	10	13
24	TRUE	FALSE	Ras-related protein Rab-22A OS=Homo sapiens GN=RAB22A PE=1 SV=2	Q9UL26	22 kDa	TRUE		Homo sapiens	17	19	17	16	15	12	13	7	9	0	5
25	TRUE	FALSE	Ras-related protein Rab-27B OS=Homo sapiens GN=RAB27B PE=1 SV=4	O00194	25 kDa	TRUE		Homo sapiens	9	11	12	11	12	11	10	10	11	0	7
26	TRUE	FALSE	Ras-related protein Rab-27A OS=Homo sapiens GN=RAB27A PE=1 SV=3	P51159	25 kDa	TRUE		Homo sapiens	15	5	8	13	6	8	15	11	9	10	6
27	TRUE	FALSE	Ras-related protein Rab-2B OS=Homo sapiens GN=RAB2B PE=1 SV=1	Q8WUD1	24 kDa	TRUE		Homo sapiens	50	37	29	47	41	33	22	21	16	7	7
28	TRUE	FALSE	Ras-related protein Rab-12 OS=Homo sapiens GN=RAB12 PE=1 SV=3	Q6IQ22	27 kDa	TRUE		Homo sapiens	15	10	12	15	10	13	10	8	8	0	3
29	TRUE	FALSE	Uncharacterized protein OS=Homo sapiens GN=RAB38 PE=3 SV=1	E7ENT2 (+1)	24 kDa	TRUE		Homo sapiens	10	7	0	5	11	4	4	8	4	3	0
30	TRUE	FALSE	Ras-related protein Rab-24 OS=Homo sapiens GN=RAB24 PE=1 SV=1	Q969Q5	23 kDa			Homo sapiens	11	13	8	9	8	10	4	2	2	0	0
31	TRUE	FALSE	Ras-related protein Rab-13 OS=Homo sapiens GN=RAB13 PE=1 SV=1	P51153	23 kDa	TRUE		Homo sapiens	16	16	13	14	17	13	7	8	4	0	4
32	TRUE	FALSE	Ras-related protein Rab-4B OS=Homo sapiens GN=RAB4B PE=1 SV=1	P61018	24 kDa	TRUE		Homo sapiens	17	12	16	13	10	14	8	0	8	0	0
33	TRUE	FALSE	Ras-related protein Rab-3B OS=Homo sapiens GN=RAB3B PE=1 SV=2	P20337	25 kDa	TRUE		Homo sapiens	25	18	20	25	18	22	18	0	11	0	9
34	TRUE	FALSE	Ras-related protein Rab-7L1 OS=Homo sapiens GN=RAB7L1 PE=1 SV=1	O14966	23 kDa	TRUE		Homo sapiens	10	5	6	9	6	7	6	4	4	0	0
35	TRUE	FALSE	Uncharacterized protein OS=Homo sapiens GN=RAB4A PE=3 SV=1	C9JZA1 (+1)	24 kDa	TRUE		Homo sapiens	22	13	12	19	12	14	8	0	7	0	3
36	TRUE	FALSE	Ras-related protein Rab-8A OS=Homo sapiens GN=RAB8A PE=1 SV=1	P61006	24 kDa	TRUE		Homo sapiens	25	21	20	20	20	18	0	0	0	0	0
37	TRUE	FALSE	Ras-related protein Rab-20 OS=Homo sapiens GN=RAB20 PE=1 SV=1	Q9NX57	26 kDa			Homo sapiens	6	0	4	4	4	5	6	4	3	0	0
38	TRUE	FALSE	Ras-related protein Rab-30 OS=Homo sapiens GN=RAB30 PE=1 SV=2	Q15771	23 kDa	TRUE		Homo sapiens	15	12	15	13	11	14	0	0	5	0	0
39	TRUE	FALSE	Ras-related protein Rab-3A OS=Homo sapiens GN=RAB3A PE=1 SV=1	P20336	25 kDa	TRUE		Homo sapiens	29	22	18	30	26	19	22	0	12	0	10
40	TRUE	FALSE	Ras-related protein Rab-6B OS=Homo sapiens GN=RAB6B PE=1 SV=1	Q9NRW1	23 kDa	TRUE		Homo sapiens	49	54	40	55	39	47	18	0	0	0	0
41	TRUE	FALSE	Ras-related protein Rab-33B OS=Homo sapiens GN=RAB33B PE=1 SV=1	Q9H082	26 kDa			Homo sapiens	10	13	0	0	11	9	0	0	0	0	0
42	TRUE	FALSE	Ras-related protein Rab-26 OS=Homo sapiens GN=RAB26 PE=1 SV=3	Q9ULW5	28 kDa			Homo sapiens	2	0	2	0	2	2	0	0	0	0	0
43	TRUE	FALSE	Ras-related protein Rab-8B OS=Homo sapiens GN=RAB8B PE=1 SV=2	Q92930	24 kDa	TRUE		Homo sapiens	0	22	0	0	20	18	0	0	0	0	0

## Sheet: Normalisation
Sorted by Rabs
	110714	Accession Number	0h	1h	5h		110808	Accession Number	0h	1h	5h		110915	Accession Number	0h	1h	5h
	Rab-1A	P62820 (+1)	93	93	45		RAB1A	E7ETK2 (+2)	183	177	60		Rab-1A	P62820 (+1)	141	131	61
	Rab-1B	Q9H0U4	235	217	127		Rab-1B	Q9H0U4	196	193	61		Rab-1B	Q9H0U4	168	167	67
	Rab-2A	P61019	97	96	55		Rab-2A	P61019	58	68	29		Rab-2A	P61019	47	51	29
	Rab-2B	Q8WUD1	14	15	8		Rab-2B	Q8WUD1	33	41	20		Rab-2B	Q8WUD1	27	30	15
	Rab-3A	P20336	6	11	8		Rab-3A	P20336	21	26	15		Rab-3A	P20336	13	17	11
	Rab-3B	P20337	9	9	5		Rab-3B	P20337	18	18	14		Rab-3B	P20337	16	19	9
	Rab-3C	Q96E17	11	13	6		Rab-3C	Q96E17	41	47	29		Rab-3C	Q96E17	18	22	12
	Rab-3D	O95716	37	35	25		Rab-3D	O95716	23	28	22		Rab-3D	O95716	18	21	16
	RAB4A	C9JZA1 (+1)	16	14	5		RAB4A	C9JZA1 (+2)	13	11	4		RAB4A	C9JZA1 (+1)	8	13	6
	Rab-4B	P61018 (+1)	8	4	2		Rab-4B	P61018 (+1)	12	9	0		Rab-4B	P61018 (+1)	11	12	7
	Rab-5A	P20339 (+1)	67	62	21		Rab-5A	P20339 (+1)	95	93	34		Rab-5A	P20339 (+1)	52	52	15
	Rab-5B	P61020	115	101	29		Rab-5B	P61020	122	118	33		Rab-5B	P61020 (+1)	91	102	23
	Rab-5C	P51148	287	287	196		Rab-5C	P51148	259	242	153		Rab-5C	P51148	197	217	115
	Rab-6A	P20340-2 (+1)	112	112	20		Rab-6A	P20340-2 (+1)	100	75	15		Rab-6A	P20340-2 (+1)	72	80	19
	Rab-6B	Q9NRW1	4	7	4		Rab-6B	Q9NRW1	55	39	10		Rab-6B	Q9NRW1	37	44	13
	Rab-7a	P51149	94	81	30		Rab-7a	P51149	60	53	20		Rab-7a	P51149	47	45	20
	RAB8A	P61006	12	6	0		Rab-8A	P61006	21	19	0		Rab-8A	P61006	14	16	5
							Rab-8B	Q92930	20	19	10
	Rab-9A	P51151	27	26	8		Rab-9A	P51151	28	18	3		Rab-9A	P51151	14	16	6
	Rab-10	P61026	35	32	26		Rab-10	P61026	41	33	14		Rab-10	P61026	32	31	16
	Rab-11A	P62491	64	60	24		Rab-11A	P62491	61	96	48		Rab-11A	P62491	52	66	31
	RAB11B	Q5U0I1	4	1	0		RAB11B	A5YM50 (+2)	64	83	40		RAB11B	A5YM50 (+2)	75	85	33
	Rab-12	Q6IQ22	8	10	6		Rab-12	Q6IQ22	9	10	7		Rab-12	Q6IQ22	8	12	7
	Rab-13	P51153 (+1)	12	11	5		Rab-13	P51153 (+1)	16	16	7		Rab-13	P51153 (+1)	11	13	3
	Rab-14	P61106	145	111	44		Rab-14	P61106	139	109	29		Rab-14	P61106	92	86	34
	Rab-18	Q9NP72	24	17	15		Rab-18	Q9NP72	30	19	10		Rab-18	Q9NP72	24	22	11
	Rab-20	Q9NX57	6	4	6		Rab-20	Q9NX57	1	4	4		Rab-20	Q9NX57	2	3	3
	Rab-21	Q9UL25	33	32	22		Rab-21	Q9UL25	30	31	16		Rab-21	Q9UL25	23	23	14
	Rab-22A	Q9UL26	17	16	16		Rab-22A	Q9UL26	17	15	7		Rab-22A	Q9UL26	15	10	9
	Rab-23	Q9ULC3	24	22	21		Rab-23	Q9ULC3	8	14	7		Rab-23	Q9ULC3	14	12	7
	Rab-24	Q969Q5	12	8	3		Rab-24	Q969Q5	12	8	2		Rab-24	Q969Q5	6	9	2
	RAB26	Q3L6K5 (+1)	4	1	0		RAB26	Q3L6K5 (+1)	1	2	0		RAB26	Q3L6K5 (+1)	2	2	0
	RAB27A	A2RU94 (+1)	14	12	11		RAB27A	A2RU94 (+1)	5	6	11		RAB27A	A2RU94 (+1)	8	8	7
	Rab-27B	O00194	10	13	14		Rab-27B	O00194	11	12	10		Rab-27B	O00194	12	11	10
	RAB30	A8K5R1 (+1)	9	7	0		RAB30	A8K5R1 (+1)	12	11	3		RAB30	A8K5R1 (+1)	11	11	3
	Rab-31	Q13636	37	19	7		Rab-31	Q13636	36	22	6		Rab-31	Q13636	30	22	4
	Rab-32	Q13637	36	37	14		Rab-32	Q13637	35	27	5		Rab-32	Q13637	30	26	9
	RAB33B	Q5U602 (+1)	3	2	2		RAB33B	Q5U602 (+1)	12	11	0
	RAB34	A8MYQ9 (+1)	61	52	16		RAB34	A8MYQ9 (+1)	34	32	4		RAB34	A8MYQ9 (+1)	31	25	7
	Rab-35	Q15286	24	15	5		Rab-35	Q15286	35	24	9		Rab-35	Q15286	23	25	6
	RAB38	E7ENT2 (+2)	7	3	3		RAB38	E7ENT2 (+2)	7	9	8		RAB38	E7ENT2 (+2)	2	4	4
	Rab-42	Q8N4Z0	11	9	7		Rab-42	Q8N4Z0	0	2	2		Rab-42	Q8N4Z0	6	6	7
	Rab-43	A6NDJ8 (+1)	7	7	3		Rab-43	A6NDJ8 (+1)	9	8	4		Rab-43	A6NDJ8 (+1)	9	10	4
	Filtering data for criteria ≥ 2 peptides and ≥ 5 spectra per identified protein
	Normalisation (Dong, 2007)
	SC for each protein/ total SC x total SC control
	(SC: spectral counts; t=0 taken as control)
summ total spectral counts		5894	6133	5828			7540	7412	6739			6407	6548	5825
	#1	0h	1h	5h		#2	0h	1h	5h		#3	0h	1h	5h
	Rab-1A	93	89.3758	45.5096		RAB1A	183	180.057	67.1316		Rab-1A	141	128.179	67.0948
	Rab-1B	235	208.544	128.438		Rab-1B	196	196.333	68.2505		Rab-1B	168	163.404	73.6942
	Rab-2A	97	92.2589	55.6229		Rab-2A	58	69.1743	32.447		Rab-2A	47	49.9018	31.8975
	Rab-2B	14	14.4155	8.0906		Rab-2B	33	41.708	22.3772		Rab-2B	27	29.354	16.4987
	Rab-3A	6	10.5713	8.0906		Rab-3A	21	26.449	16.7829		Rab-3A	13	16.6339	12.0991
	Rab-3B	9	8.64927	5.05662		Rab-3B	18	18.3108	15.664		Rab-3B	16	18.5909	9.89923
	Rab-3C	11	12.4934	6.06795		Rab-3C	41	47.8117	32.447		Rab-3C	18	21.5263	13.199
	Rab-3D	37	33.6361	25.2831		Rab-3D	23	28.4835	24.6149		Rab-3D	18	20.5478	17.5986
	RAB4A	16	13.4544	5.05662		RAB4A	13	11.19	4.47544		RAB4A	8	12.7201	6.59948
	Rab-4B	8	3.84412	2.02265		Rab-4B	12	9.15542	0		Rab-4B	11	11.7416	7.6994
	Rab-5A	67	59.5839	21.2378		Rab-5A	95	94.606	38.0413		Rab-5A	52	50.8803	16.4987
	Rab-5B	115	97.0641	29.3284		Rab-5B	122	120.038	36.9224		Rab-5B	91	99.8036	25.298
	Rab-5C	287	275.816	198.22		Rab-5C	259	246.179	171.186		Rab-5C	197	212.327	126.49
	Rab-6A	112	107.635	20.2265		Rab-6A	100	76.2952	16.7829		Rab-6A	72	78.2773	20.8984
	Rab-6B					Rab-6B	55	39.6735	11.1886		Rab-6B	37	43.0525	14.2989
	Rab-7a	94	77.8435	30.3397		Rab-7a	60	53.9153	22.3772		Rab-7a	47	44.031	21.9983
	RAB8A	12	5.76618	0		Rab-8A	21	19.3281	0		Rab-8A	14	15.6555	5.49957
						Rab-8B	20	19.3281	11.1886
	Rab-9A	27	24.9868	8.0906		Rab-9A	28	18.3108	3.35658		Rab-9A	14	15.6555	6.59948
	Rab-10	35	30.753	26.2944		Rab-10	41	33.5699	15.664		Rab-10	32	30.3325	17.5986
	Rab-11A	64	57.6618	24.2718		Rab-11A	61	97.6579	53.7053		Rab-11A	52	64.5788	34.0973
	RAB11B					RAB11B	64	84.4334	44.7544		RAB11B	75	83.1697	36.2972
	Rab-12	8	9.6103	6.06795		Rab-12	9	10.1727	7.83202		Rab-12	8	11.7416	7.6994
	Rab-13	12	10.5713	5.05662		Rab-13	16	16.2763	7.83202		Rab-13	11	12.7201	3.29974
	Rab-14	145	106.674	44.4983		Rab-14	139	110.882	32.447		Rab-14	92	84.1481	37.3971
	Rab-18	24	16.3375	15.1699		Rab-18	30	19.3281	11.1886		Rab-18	24	21.5263	12.0991
	Rab-20	6	3.84412	6.06795		Rab-20					Rab-20
	Rab-21	33	30.753	22.2491		Rab-21	30	31.5353	17.9018		Rab-21	23	22.5047	15.3988
	Rab-22A	17	15.3765	16.1812		Rab-22A	17	15.259	7.83202		Rab-22A	15	9.78467	9.89923
	Rab-23	24	21.1427	21.2378		Rab-23	8	14.2418	7.83202		Rab-23	14	11.7416	7.6994
	Rab-24	12	7.68824	3.03397		Rab-24	12	8.13815	2.23772		Rab-24	6	8.8062	2.19983
	RAB26					RAB26					RAB26
	RAB27A	14	11.5324	11.1246		RAB27A	5	6.10362	12.3075		RAB27A	8	7.82773	7.6994
	Rab-27B	10	12.4934	14.1585		Rab-27B	11	12.2072	11.1886		Rab-27B	12	10.7631	10.9991
	RAB30	9	6.72721	0		RAB30	12	11.19	3.35658		RAB30	11	10.7631	3.29974
	Rab-31	37	18.2596	7.07927		Rab-31	36	22.3799	6.71316		Rab-31	30	21.5263	4.39966
	Rab-32	36	35.5581	14.1585		Rab-32	35	27.4663	5.5943		Rab-32	30	25.4401	9.89923
	RAB33B					RAB33B	12	11.19	0
	RAB34	61	49.9736	16.1812		RAB34	34	32.5526	4.47544		RAB34	31	24.4617	7.6994
	Rab-35	24	14.4155	5.05662		Rab-35	35	24.4145	10.0697		Rab-35	23	24.4617	6.59948
	RAB38	7	2.88309	3.03397		RAB38	7	9.15542	8.95088		RAB38
	Rab-42	11	8.64927	7.07927		Rab-42					Rab-42	6	5.8708	7.6994
	Rab-43	7	6.72721	3.03397		Rab-43	9	8.13815	4.47544		Rab-43	9	9.78467	4.39966

## Sheet: degree of prenylation
	From the normalised spectral counts the degree of prenylation was calculated for 5 hour prenylation.
	Taking into account that the conversion of GGOH to GGPP takes place in the first hour, the difference between the 1hour and 5hour timepoint was taken for calculation.
	The timepoint zero was set as 100% unprenylated and the degree of prenylation at the other timepoints calculated respectively. Negative values were not taken inot consideration for calculation of the mean.
	#1	(t1-t5)		#2	(t1-t5)		#3	(t1-t5)			mean
	Rab-1A	58.96		Rab-1A	77.1346		Rab-1A	54.1528		Rab-1A	63.4158
	Rab-1B	42.6092		Rab-1B	81.6853		Rab-1B	66.7483		Rab-1B	63.6809
	Rab-2A	47.2114		Rab-2A	79.1538		Rab-2A	47.8838		Rab-2A	58.083
	Rab-2B	56.472		Rab-2B	73.2229		Rab-2B	59.5152		Rab-2B	63.07
	Rab-3A	51.682		Rab-3A	57.5363		Rab-3A	43.6046		Rab-3A	50.941
	Rab-3B	49.8979		Rab-3B	18.3806		Rab-3B	67.9034		Rab-3B	45.394
	Rab-3C	73.0165		Rab-3C	46.8436		Rab-3C	57.8285		Rab-3C	59.2295
	Rab-3D	28.2194		Rab-3D	21.0251		Rab-3D	20.4804		Rab-3D	23.2416
	RAB4A	65.6078		RAB4A	64.5627		RAB4A	95.6341		RAB4A	75.2682
	Rab-4B	28.4605		Rab-4B	95.369		Rab-4B	45.9341		Rab-4B	56.5879
	Rab-5A	71.5412		Rab-5A	74.4274		Rab-5A	82.648		Rab-5A	76.2055
	Rab-5B	73.6257		Rab-5B	85.1592		Rab-5B	102.343		Rab-5B	87.0426
	Rab-5C	33.7962		Rab-5C	36.1938		Rab-5C	54.4652		Rab-5C	41.4851
	Rab-6A	97.5546		Rab-6A	74.3904		Rab-6A	99.6163		Rab-6A	90.5204
	Rab-6B	0		Rab-6B	64.7384		Rab-6B	97.1407		Rab-6B	53.9597
	Rab-7a	63.1699		Rab-7a	65.7043		Rab-7a	58.5977		Rab-7a	62.4906
	RAB8A	60.0644		RAB8A	115.048		RAB8A	90.6776		RAB8A	88.5968
	Rab-9A	78.2231		Rab-9A	66.7601		Rab-9A	80.857		Rab-9A	75.2801
	Rab-10	15.9233		Rab-10	54.591		Rab-10	49.7416		Rab-10	40.0853
	Rab-11A	65.2149		Rab-11A	90.0667		Rab-11A	73.2727		Rab-11A	76.1848
	RAB11B	0		RAB11B	77.4979		RAB11B	78.1208		RAB11B	51.8729
	Rab-12	55.3493		Rab-12	32.5093		Rab-12	63.1594		Rab-12	50.3393
	Rab-13	57.4449		Rab-13	65.971		Rab-13	107.049		Rab-13	76.8217
	Rab-14	53.6001		Rab-14	70.5354		Rab-14	63.5205		Rab-14	62.552
	Rab-18	6.0815		Rab-18	33.9146		Rab-18	49.1001		Rab-18	29.6987
	Rab-21	32.2115		Rab-21	56.8066		Rab-21	38.6192		Rab-21	42.5458
	Rab-23	-0.495555		Rab-23	100.152		Rab-23	36.0911		Rab-23	68.1217
	Rab-24	48.482		Rab-24	61.4629		Rab-24	137.633		Rab-24	82.5259
	RAB27A	3.64103		RAB27A	-155.096		RAB27A	2.00523		RAB27A	2.82313
	Rab-27B	-20.8144		Rab-27B	11.5753		Rab-27B	-2.45842		Rab-27B	11.5753
	RAB30	93.4335		RAB30	81.5977		RAB30	84.8113		RAB30	86.6142
	Rab-31	37.7713		Rab-31	54.3985		Rab-31	71.3609		Rab-31	54.5102
	Rab-32	74.3041		Rab-32	78.1142		Rab-32	64.7538		Rab-32	72.3907
	RAB33B	0		RAB33B	116.562		RAB33B	0		RAB33B	38.854
	RAB34	69.2467		RAB34	103.225		RAB34	67.5898		RAB34	80.0205
	Rab-35	48.7439		Rab-35	51.2311		Rab-35	97.0771		Rab-35	65.684
	RAB38	-2.69433		RAB38	3.65251		RAB38	0		RAB38	1.82626
	Rab-42	17.8409		Rab-42	0		Rab-42	-38.0958		Rab-42	8.92047
	Rab-43	65.9507		Rab-43	50.871		Rab-43	74.7918		Rab-43	63.8712
